# Supplementary material for: Recognition of a Critical Functional Domain and Improved PHOX2B Missense Variant Interpretation by Utilization of In Silico Prediction Tools
Source: Hum Mutat. 2026 Mar 8;2026:8001520. doi: 10.1155/humu/8001520 (PMC12968325; doi:10.1155/humu/8001520)
Supplement: Supplementary file 1 — Supporting Information 1 Table S1: All PHOX2B missense variants (n = 506) evaluated in this study. For each variant, the in silico prediction scores from all four tools are shown and are color coded according to their corresponding strength recommendations (see color key). Column K shows the variants′ expert consensus classifications. Column L shows the augmented classifications for the VUS according to the ACMG/AMP guidelines following implementation of the study′s PM1, PP3, and BP4 recommendations (using this study′s recommended tool, BayesDel); variants that received expert consensus classifications of benign or pathogenic were not reassessed as their presumed clinical significance was already established. For variants′ gnomAD GroupMax filtering allele frequencies (FAFs), “0” implies the variant is present in gnomAD v4.1.0 but its GroupMax FAF (95% confidence) is 0. [file HUMU-2026-8001520-s002.xlsx]

## Sheet: Supplementary_Table1
Variant Descriptors			References		Population Data	In Silico Prediction Scores				Expert and Study Classifications
HGVS	Amino Acid Change	Protein Domain/Region	PMID(s) if available	Database ID (ClinVar unless otherwise specified)	gnomAD v4.1.0 GroupMax FAF	CADD	REVEL	BayesDel	AlphaMissense	Initial Expert Consensus Classification	Augmented ACMG-AMP Classifications with In Silico and and Functional Domain Recommendations
NM_003924.4:c.4T>A	NP_003915.2:p.Tyr2Asn	---	---	---	0	27.8	0.562	0.386889	0.8596	VUS	VUS			Benign_VeryStrong	#29A814
NM_003924.4:c.5A>G	NP_003915.2:p.Tyr2Cys	---	---	1054842	0	28.6	0.549	0.3699	0.8959	VUS	VUS			Benign_Strong	#41C82A
NM_003924.4:c.7A>C	NP_003915.2:p.Lys3Gln	---	---	1060745	absent	24.6	0.463	-0.0017	0.4809	VUS	VUS			Benign_Moderate	#9AE78D
NM_003924.4:c.11T>G	NP_003915.2:p.Met4Arg	---	---	467718	absent	27.4	0.8	0.3569	0.9946	VUS	VUS			Benign_Supporting	#CBF2C4
NM_003924.4:c.17A>G	NP_003915.2:p.Tyr6Cys	---	---	1360236	absent	28.2	0.755	0.2934	0.9963	VUS	VUS
NM_003924.4:c.19T>C	NP_003915.2:p.Ser7Pro	---	---	---	2.8e-07	25.3	0.614	0.330314	0.8895	VUS	VUS			Pathogenic_Supporting	#FFC5C5
NM_003924.4:c.22T>C	NP_003915.2:p.Tyr8His	---	---	2448121	absent	28.1	0.764	0.2312	0.9956	VUS	VUS			Pathogenic_Moderate	#FF4F4F
NM_003924.4:c.23A>G	NP_003915.2:p.Tyr8Cys	---	---	1790698	absent	29.1	0.822	0.4336	0.9803	VUS	VUS			Pathogenic_Strong	#E60000
NM_003924.4:c.26T>A	NP_003915.2:p.Leu9His	---	---	1392284	0	28.1	0.667	0.4456	0.9985	VUS	VUS
NM_003924.4:c.26T>C	NP_003915.2:p.Leu9Pro	---	---	1794913	absent	29.3	0.69	0.4495	0.9976	VUS	VUS
NM_003924.4:c.28A>G	NP_003915.2:p.Asn10Asp	---	33958749	---	absent	27.2	0.569	-0.0544	0.8988	VUS	VUS
NM_003924.4:c.29A>G	NP_003915.2:p.Asn10Ser	---	18292934	1052107	1.06e-07	25.7	0.561	-0.1549	0.3118	Benign
NM_003924.4:c.34T>C	NP_003915.2:p.Ser12Pro	---	---	1732059	0	27.2	0.525	0.3081	0.8738	VUS	VUS
NM_003924.4:c.38C>T	NP_003915.2:p.Ala13Val	---	---	---	0	24.5	0.439	0.06224	0.8218	VUS	VUS
NM_003924.4:c.49T>C	NP_003915.2:p.Cys17Arg	---	---	2002969	absent	27.8	0.937	0.4089	0.9985	VUS	VUS
NM_003924.4:c.50G>A	NP_003915.2:p.Cys17Tyr	---	26375764, 33958749	2496764	absent	25.9	0.889	0.4081	0.9947	Pathogenic
NM_003924.4:c.52A>G	NP_003915.2:p.Met18Val	---	---	961110	2.8e-07	21	0.379	0.06959	0.1884	VUS	VUS
NM_003924.4:c.54G>A	NP_003915.2:p.Met18Ile	---	33958749	1052219	0	22.1	0.479	0.1014	0.8748	VUS	VUS
NM_003924.4:c.55G>C	NP_003915.2:p.Ala19Pro	---	---	---	0	23.5	0.515	0.134175	0.8761	VUS	VUS
NM_003924.4:c.55G>A	NP_003915.2:p.Ala19Thr	---	---	3417946	0	23.8	0.521	-0.00572	0.718	VUS	VUS
NM_003924.4:c.56C>G	NP_003915.2:p.Ala19Gly	---	33958749	467731	2.8e-07	24.3	0.5	-0.1087	0.4058	VUS	Likely Benign
NM_003924.4:c.56C>A	NP_003915.2:p.Ala19Asp	---	---	1749146	absent	26.2	0.66	0.3173	0.9771	VUS	VUS
NM_003924.4:c.59G>C	NP_003915.2:p.Gly20Ala	---	---	135033	1.33e-05	19.01	0.414	0.03316	0.5353	Benign
NM_003924.4:c.61A>C	NP_003915.2:p.Met21Leu	---	---	643213	0	22.3	0.317	0.07313	0.4306	VUS	VUS
NM_003924.4:c.62T>A	NP_003915.2:p.Met21Lys	---	---	---	0	24.1	0.699	0.404825	0.9805	VUS	VUS
NM_003924.4:c.64G>T	NP_003915.2:p.Asp22Tyr	---	---	---	0	25.9	0.725	0.381467	0.9947	VUS	VUS
NM_003924.4:c.65A>G	NP_003915.2:p.Asp22Gly	---	---	---	0	23.3	0.564	0.354818	0.9576	VUS	VUS
NM_003924.4:c.67A>C	NP_003915.2:p.Thr23Pro	---	---	1755498	absent	24.5	0.452	0.2203	0.2888	VUS	VUS
NM_003924.4:c.67A>G	NP_003915.2:p.Thr23Ala	---	---	---	2.8e-07	22.4	0.416	-0.21366	0.2008	VUS	Likely Benign
NM_003924.4:c.68C>G	NP_003915.2:p.Thr23Ser	---	---	941710	absent	22.5	0.357	-0.114695	0.1446	VUS	Likely Benign
NM_003924.4:c.70T>C	NP_003915.2:p.Ser24Pro	---	---	413921	0.000873	22.9	0.437	0.1342	0.6119	Benign
NM_003924.4:c.71C>G	NP_003915.2:p.Ser24Trp	---	---	826902	absent	28.5	0.651	0.1807	0.985	VUS	VUS
NM_003924.4:c.74G>C	NP_003915.2:p.Ser25Thr	---	---	1435449	absent	24.4	0.39	-0.1588	0.2382	VUS	Likely Benign
NM_003924.4:.74G>A	NP_003915.2:p.Ser25Asn	---	---	1952773	2.8e-07	23.2	0.39	-0.1564	0.5141	VUS	Likely Benign
NM_003924.4:c.75C>A	NP_003915.2:p.Ser25Arg	---	---	941915	absent	26	0.485	0.1309	0.9935	VUS	VUS
NM_003924.4:c.76C>G	NP_003915.2:p.Leu26Val	---	---	1396784	absent	23.2	0.488	-0.0675	0.2757	VUS	VUS
NM_003924.4:c.82T>G	NP_003915.2:p.Ser28Ala	---	---	---	0	26.5	0.512	0.002476	0.3144	VUS	VUS
NM_003924.4:c.85G>T	NP_003915.2:p.Ala29Ser	---	---	2071901	absent	21.3	0.414	-0.0401	0.1999	VUS	VUS
NM_003924.4:c.88T>G	NP_003915.2:p.Tyr30Asp	---	---	406406	absent	27.8	0.9	0.3932	0.9847	VUS	VUS
NM_003924.4:c.89A>T	NP_003915.2:p.Tyr30Phe	---	---	1510590	absent	26.5	0.667	0.008819	0.4409	VUS	VUS
NM_003924.4:c.89A>G	NP_003915.2:p.Tyr30Cys	---	---	---	2.8e-07	29.3	0.868	0.246397	0.8238	VUS	VUS
NM_003924.4:c.91G>A	NP_003915.2:p.Ala31Thr	---	---	1462686	absent	25.8	0.458	0.009177	0.4473	VUS	VUS
NM_003924.4:c.92C>G	NP_003915.2:p.Ala31Gly	---	---	1466921	0	22.5	0.379	-0.0491	0.3306	VUS	VUS
NM_003924.4:c.95A>T	NP_003915.2:p.Asp32Val	---	33958749	---	absent	28.5	0.82	0.3596	0.9968	Pathogenic
NM_003924.4:c.96C>A	NP_003915.2:p.Asp32Glu	---	---	1767873	2.1e-07	24.6	0.473	-0.0617	0.8523	VUS	VUS
NM_003924.4:c.99C>G	NP_003915.2:p.Phe33Leu	---	---	---	0	23.4	0.407	-0.0533	0.9787	VUS	VUS
NM_003924.4:c.100A>T	NP_003915.2:p.Ser34Cys	---	---	2122532	absent	27.3	0.61	0.007586	0.6168	VUS	VUS
NM_003924.4:c.100A>G	NP_003915.2:p.Ser34Gly	---	---	1420759	absent	22.4	0.245	-0.1812	0.1958	VUS	Likely Benign
NM_003924.4:c.102T>G	NP_003915.2:p.Ser34Arg	---	---	---	0	26.5	0.601	0.0139055	0.996	VUS	VUS
NM_003924.4:c.106T>G	NP_003915.2:p.Cys36Gly	---	---	955050	absent	28.5	0.867	0.3916	0.8959	VUS	VUS
NM_003924.4:c.119G>C	NP_003915.2:p.Ser40Thr	---	---	2496874	absent	22.1	0.355	-0.1513	0.1272	VUS	Likely Benign
NM_003924.4:c.121G>A	NP_003915.2:p.Gly41Ser	---	---	1752734	0	22.8	0.455	0.06938	0.0961	VUS	VUS
NM_003924.4:c.125T>G	NP_003915.2:p.Phe42Cys	---	---	1035187	absent	29.3	0.783	0.4097	0.9511	VUS	VUS
NM_003924.4:c.129G>C	NP_003915.2:p.Gln43His	---	---	1471219	absent	24.3	0.658	0.139497	0.5039	VUS	VUS
NM_003924.4:c.131A>G	NP_003915.2:p.Tyr44Cys	---	---	2061302	absent	29.4	0.781	0.4043	0.9487	VUS	VUS
NM_003924.4:c.131A>C	NP_003915.2:p.Tyr44Ser	---	---	---	0	24.6	0.661	0.372363	0.9432	VUS	VUS
NM_003924.4:c.134A>G	NP_003915.2:p.Asn45Ser	---	---	2163335	absent	21.7	0.338	-0.2899	0.0834	VUS	Likely Benign
NM_003924.4:c.136C>T	NP_003915.2:p.Pro46Ser	---	---	535769	absent	23	0.555	0.1544	0.6628	VUS	VUS
NM_003924.4:c.137C>A	NP_003915.2:p.Pro46Gln	---	---	819044	1.3e-05	27.8	0.669	0.2096	0.8479	Benign
NM_003924.4:c.137C>G	NP_003915.2:p.Pro46Arg	---	---	1385609	absent	27.9	0.783	0.3437	0.9483	VUS	VUS
NM_003924.4:c.139A>T	NP_003915.2:p.Ile47Leu	---	---	---	0	22.6	0.403	0.067254	0.2121	VUS	VUS
NM_003924.4:c.141A>G	NP_003915.2:p.Ile47Met	---	---	819152	absent	18.09	0.558	0.1412	0.3471	VUS	VUS
NM_003924.4:c.143G>A	NP_003915.2:p.Arg48Lys	---	---	1046072	absent	25.6	0.61	0.1135	0.6676	VUS	VUS
NM_003924.4:c.145A>G	NP_003915.2:p.Thr49Ala	---	---	1441767	0	22.6	0.262	-0.1975	0.1484	VUS	Likely Benign
NM_003924.4:c.146C>A	NP_003915.2:p.Thr49Asn	---	---	467719	5.3e-05	22.5	0.278	-0.0278	0.1864	Benign
NM_003924.4:c.146C>G	NP_003915.2:p.Thr49Ser	---	---	2762762	0	21.8	0.368	-0.08755	0.082	VUS	Likely Benign
NM_003924.4:c.148A>G	NP_003915.2:p.Thr50Ala	---	---	---	0	21.4	0.4	-0.0139	0.1073	VUS	VUS
NM_003924.4:c.149C>T	NP_003915.2:p.Thr50Ile	---	---	---	0	23.9	0.525	0.128388	0.8341	VUS	VUS
NM_003924.4:c.153T>G	NP_003915.2:p.Phe51Leu	---	---	3240114	0	23.6	0.582	0.088868	0.9623	VUS	VUS
NM_003924.4:c.155G>C	NP_003915.2:p.Gly52Ala	---	---	---	0	22.1	0.435	0.114353	0.2681	VUS	VUS
NM_003924.4:c.155G>A	NP_003915.2:p.Gly52Glu	---	---	2838750	2.8e-07	22.6	0.514	0.336299	0.9448	VUS	VUS
NM_003924.4:c.157G>T	NP_003915.2:p.Ala53Ser	---	---	997541	0	21.6	0.343	-0.0855	0.0665	VUS	Likely Benign
NM_003924.4:c.157G>A	NP_003915.2:p.Ala53Thr	---	---	---	0	22.6	0.359	-0.14498	0.0889	VUS	Likely Benign
NM_003924.4:c.158C>A	NP_003915.2:p.Ala53Asp	---	---	1349204	absent	24.8	0.618	0.2922	0.7852	VUS	VUS
NM_003924.4:c.158C>T	NP_003915.2:p.Ala53Val	---	---	858395	1.83e-06	24.6	0.435	-0.0226	0.242	Benign
NM_003924.4:c.161C>A	NP_003915.2:p.Thr54Lys	---	---	---	7.9e-07	23.2	0.431	-0.0186	0.7884	VUS	VUS
NM_003924.4:c.161C>G	NP_003915.2:p.Thr54Arg	---	---	1776569	absent	23	0.448	0.07078	0.7477	VUS	VUS
NM_003924.4:c.163T>C	NP_003915.2:p.Ser55Pro	---	---	1005135	absent	22.5	0.37	0.07119	0.1577	VUS	VUS
NM_003924.4:c.166G>A	NP_003915.2:p.Gly56Ser	---	---	1311279	7.9e-07	23.1	0.363	-0.0694	0.0859	VUS	VUS
NM_003924.4:c.167G>T	NP_003915.2:p.Gly56Val	---	---	862273	absent	23.4	0.443	-0.0624	0.2646	VUS	VUS
NM_003924.4:c.170G>A	NP_003915.2:p.Cys57Tyr	---	---	535776	absent	25.9	0.638	0.07699	0.9745	VUS	VUS
NM_003924.4:c.172C>T	NP_003915.2:p.Pro58Ser	---	---	941134	absent	24	0.484	-0.0254	0.1783	VUS	VUS
NM_003924.4:c.172C>G	NP_003915.2:p.Pro58Ala	---	---	---	0	22.5	0.365	-0.09052	0.1986	VUS	Likely Benign
NM_003924.4:c.178C>T	NP_003915.2:p.Leu60Phe	---	---	1363434	0	25	0.507	-0.0504	0.3552	VUS	VUS
NM_003924.4:c.181A>G	NP_003915.2:p.Thr61Ala	---	---	653892	absent	22.1	0.335	-0.2589	0.0959	VUS	Likely Benign
NM_003924.4:c.181A>T	NP_003915.2:p.Thr61Ser	---	---	3212390	0	21	0.298	-0.2417	0.0948	VUS	Likely Benign
NM_003924.4:c.182C>T	NP_003915.2:p.Thr61Met	---	---	1780917	absent	24.5	0.437	-0.0749	0.1956	VUS	VUS
NM_003924.4:c.182C>G	NP_003915.2:p.Thr61Arg	---	---	---	0	24	0.416	-0.03851	0.7859	VUS	VUS
NM_003924.4:c.184C>A	NP_003915.2:p.Pro62Thr	---	---	1781297	absent	22.3	0.331	-0.0706	0.1967	VUS	Likely Benign
NM_003924.4:c.184C>G	NP_003915.2:p.Pro62Ala	---	---	965896	2.8e-07	22.4	0.343	-0.0739	0.1583	VUS	Likely Benign
NM_003924.4:c.185C>A	NP_003915.2:p.Pro62Gln	---	---	---	5.53e-06	26.2	0.43	0.0184	0.3997	Benign
NM_003924.4:c.185C>T	NP_003915.2:p.Pro62Leu	---	---	---	2.1e-07	24.5	0.5	-0.03883	0.616	VUS	VUS
NM_003924.4:c.188G>T	NP_003915.2:p.Gly63Val	---	---	1319145	0	23.6	0.58	0.2456	0.3712	VUS	VUS
NM_003924.4:c.188G>C	NP_003915.2:p.Gly63Ala	---	---	---	0	20.7	0.385	0.001319	0.1425	VUS	VUS
NM_003924.4:c.191C>T	NP_003915.2:p.Ser64Phe	---	---	---	0	26.2	0.535	-0.01127	0.6619	VUS	VUS
NM_003924.4:c.193T>A	NP_003915.2:p.Cys65Ser	---	---	1008105	0	27.4	0.767	0.2157	0.9171	VUS	VUS
NM_003924.4:c.194G>A	NP_003915.2:p.Cys65Tyr	---	---	1492632	absent	24.2	0.702	0.2103	0.9774	VUS	VUS
NM_003924.4:c.202G>T	NP_003915.2:p.Gly68Cys	---	18340402, 34012823, 33958749		absent	27.6	0.674	0.1045	0.6974	Pathogenic
NM_003924.4:c.206C>A	NP_003915.2:p.Thr69Asn	---	---	1521927	2.47e-06	23.4	0.276	-0.2429	0.127	Benign
NM_003924.4:c.208C>T	NP_003915.2:p.Leu70Phe	---	---	852207	absent	27.7	0.523	-0.0444	0.4187	VUS	VUS
NM_003924.4:c.214G>A	NP_003915.2:p.Asp72Asn	---	---	1484840	2.1e-07	25.4	0.489	-0.2467	0.7533	VUS	Likely Benign
NM_003924.4:c.216C>G	NP_003915.2:p.Asp72Glu	---	---	1021875	2.92e-06	22.7	0.359	-0.0802	0.3756	Benign
NM_003924.4:c.218A>G	NP_003915.2:p.His73Arg	---	---	1787388	0	25.9	0.714	0.1418	0.8003	VUS	VUS
NM_003924.4:c.220C>A	NP_003915.2:p.Gln74Lys	---	---	---	0	24.2	0.597	0.1034	0.5499	VUS	VUS
NM_003924.4:c.222G>T	NP_003915.2:p.Gln74His	---	---	820907	1.83e-06	22.8	0.615	0.07815	0.3195	Benign
NM_003924.4:c.224G>A	NP_003915.2:p.Ser75Asn	---	---	2563113	0	21.5	0.345	-0.29508	0.2551	VUS	Likely Benign
NM_003924.4:c.227G>C	NP_003915.2:p.Ser76Thr	---	---	486030	0.000502	20.8	0.325	-0.1495	0.1482	Benign
NM_003924.4:c.229C>G	NP_003915.2:p.Pro77Ala	---	---	---	0	24.1	0.596	0.014358	0.1056	VUS	VUS
NM_003924.4:c.230C>G	NP_003915.2:p.Pro77Arg	---	---	2448122	0	28.8	0.723	0.1793	0.6843	VUS	VUS
NM_003924.4:c.230C>T	NP_003915.2:p.Pro77Leu	---	---	---	0	25	0.665	0.152162	0.4422	VUS	VUS
NM_003924.4:c.230C>A	NP_003915.2:p.Pro77Gln	---	---	---	0	28.5	0.663	0.154189	0.3037	VUS	VUS
NM_003924.4:c.235G>A	NP_003915.2:p.Ala79Thr	---	---	901843	absent	22.3	0.4	-0.1799	0.0972	VUS	Likely Benign
NM_003924.4:c.235G>T	NP_003915.2:p.Ala79Ser	---	---	2166673	absent	18.93	0.414	-0.1212	0.0747	VUS	Likely Benign
NM_003924.4:c.238G>C	NP_003915.2:p.Ala80Pro	---	---	---	absent	24.1	0.502	0.04668	0.4723	VUS	VUS
NM_003924.4:c.238G>T	NP_003915.2:p.Ala80Ser	---	---	639360	2.1e-07	22.6	0.355	-0.0869	0.1152	VUS	Likely Benign
NM_003924.4:c.238G>A	NP_003915.2:p.Ala80Thr	---	---	---	0	22.7	0.435	-0.06026	0.1386	VUS	VUS
NM_003924.4:c.244C>T	NP_003915.2:p.Pro82Ser	---	---	---	absent	24.6	0.576	-0.0303	0.8326	VUS	VUS
NM_003924.4:c.245C>T	NP_003915.2:p.Pro82Leu	---	28633714, 33958749	---	absent	29.9	0.737	0.06843	0.9838	Pathogenic
NM_003924.4:c.245C>G	NP_003915.2:p.Pro82Arg	---	---	959362	absent	28.7	0.777	0.1703	0.9753	VUS	VUS
NM_003924.4:c.247T>C	NP_003915.2:p.Tyr83His	---	---	1383818	absent	28.8	0.772	0.1473	0.9859	VUS	VUS
NM_003924.4:c.250A>C	NP_003915.2:p.Lys84Gln	---	---	1514593	absent	27.3	0.634	-0.0538	0.8604	VUS	VUS
NM_003924.4:c.251A>G	NP_003915.2:p.Lys84Arg	---	---	962006	2.8e-07	28.4	0.621	-0.0916	0.2979	VUS	Likely Benign
NM_003924.4:c.253C>G	NP_003915.2:p.Leu85Val	---	---	---	2.8e-07	22.9	0.361	-0.0523	0.2856	VUS	VUS
NM_003924.4:c.253C>T	NP_003915.2:p.Leu85Phe	---	---	1043465	absent	22	0.459	-0.0416	0.448	VUS	VUS
NM_003924.4:c.256T>A	NP_003915.2:p.Phe86Ile	---	---	1368973	6.8e-07	25	0.603	-0.0334	0.9682	VUS	VUS
NM_003924.4:c.258C>A	NP_003915.2:p.Phe86Leu	---	---	---	7.9e-07	24.1	0.623	-0.06509	0.9923	VUS	VUS
NM_003924.4:c.259A>C	NP_003915.2:p.Thr87Pro	---	---	1793608	0	23.1	0.421	0.08712	0.181	Pathogenic
NM_003924.4:c.262G>C	NP_003915.2:p.Asp88His	---	33958749	1353277	absent	27	0.683	0.1326	0.9614	VUS	VUS
NM_003924.4:c.262G>A	NP_003915.2:p.Asp88Asn	---	---	3417921	2.8e-07	26.9	0.538	-0.19596	0.7657	VUS	Likely Benign
NM_003924.4:c.264C>G	NP_003915.2:p.Asp88Glu	---	---	576428	absent	19.72	0.355	-0.1019	0.4614	VUS	Likely Benign
NM_003924.4:c.265C>T	NP_003915.2:p.His89Tyr	---	---	1428060	5.42e-06	23.1	0.623	0.06972	0.4588	Benign
NM_003924.4:c.266A>T	NP_003915.2:p.His89Leu	---	---	1794533	7.9e-07	22.6	0.626	0.08316	0.3924	VUS	VUS
NM_003924.4:c.266A>G	NP_003915.2:p.His89Arg	---	---	---	0	23.6	0.505	-0.10439	0.4602	VUS	Likely Benign
NM_003924.4:c.268G>A	NP_003915.2:p.Gly90Ser	---	---	2781757	0	21.3	0.439	-0.13076	0.131	VUS	Likely Benign
NM_003924.4:c.274C>T	NP_003915.2:p.Leu92Phe	---	---	---	0	25.9	0.488	-0.01598	0.5711	VUS	VUS
NM_003924.4:c.275T>C	NP_003915.2:p.Leu92Pro	---	---	978535	2.8e-07	25.1	0.553	-0.011	0.7716	VUS	VUS
NM_003924.4:c.279C>G	NP_003915.2:p.Asn93Lys	---	---	963893	6.8e-07	22.75	0.442	-0.12961	0.9268	VUS	Likely Benign
NM_003924.4:c.286C>G	NP_003915.2:p.Arg96Gly	---	---	1023168	0	28	0.692	0.2571	0.991	VUS	VUS
NM_003924.4:c.290A>C	NP_003915.2:p.Lys97Thr	---	---	406407	absent	29.2	0.831	0.2142	0.9984	VUS	VUS
NM_003924.4:c.293A>G	NP_003915.2:p.Gln98Arg	Homeodomain	---	822310	absent	27.7	0.753	0.05679	0.9949	VUS	VUS
NM_003924.4:c.293A>C	NP_003915.2:p.Gln98Pro	Homeodomain	---	---	0	28.5	0.827	0.229814	0.9898	VUS	VUS
NM_003924.4:c.295C>T	NP_003915.2:p.Arg99Trp	Homeodomain	33958749	1798154	absent	26	0.904	0.5232	0.9997	Pathogenic
NM_003924.4:c.296G>T	NP_003915.2:p.Arg99Leu	Homeodomain	28600779	---	absent	29.2	0.957	0.5745	0.9992	Pathogenic
NM_003924.4:c.299G>T	NP_003915.2:p.Arg100Leu	Homeodomain	15024693, 16249188, 19058226, 23754957, 27013732, 33958749	6011	absent	29.1	0.978	0.5703	0.9993	Pathogenic
NM_003924.4:c.299G>C	NP_003915.2:p.Arg100Pro	Homeodomain	33502061, 33958749	---	absent	29.6	0.967	0.5654	0.9991	Pathogenic
NM_003924.4:c.301A>G	NP_003915.2:p.Ile101Val	Homeodomain	---	2496876	absent	23.9	0.459	-0.0261	0.9829	VUS	VUS
NM_003924.4:c.302T>C	NP_003915.2:p.Ile101Thr	Homeodomain	---	569513	2.8e-07	27.2	0.671	0.1806	0.9998	VUS	VUS
NM_003924.4:c.304C>T	NP_003915.2:p.Arg102Cys	Homeodomain	33958749	1299866	absent	32	0.959	0.5472	1	Pathogenic
NM_003924.4:c.304C>A	NP_003915.2:p.Arg102Ser	Homeodomain	29704303, 33958749	---	absent	28	0.966	0.5463	1	Pathogenic
NM_003924.4:c.305G>T	NP_003915.2:p.Arg102Leu	Homeodomain	---	1799353	absent	28.9	0.975	0.5833	0.9998	VUS	Likely Pathogenic
NM_003924.4:c.307A>C	NP_003915.2:p.Thr103Pro	Homeodomain	---	LOVD Variant #0000886286	absent	29.2	0.978	0.5811	0.9994	Pathogenic
NM_003924.4:c.308C>A	NP_003915.2:p.Thr103Asn	Homeodomain	---	---	0	26.5	0.875	0.280574	0.9998	VUS	VUS
NM_003924.4:c.313T>C	NP_003915.2:p.Phe105Leu	Homeodomain	33958749	---	absent	28.25	0.925	0.522599	1	Pathogenic
NM_003924.4:c.316A>C	NP_003915.2:p.Thr106Pro	Homeodomain	---	---	0	28.6	0.972	0.581252	0.9935	VUS	VUS
NM_003924.4:c.319A>G	NP_003915.2:p.Ser107Gly	Homeodomain	---	837157	absent	25.8	0.58	0.04889	0.8803	VUS	VUS
NM_003924.4:c.319A>T	NP_003915.2:p.Ser107Cys	Homeodomain	---	---	0	26.5	0.744	0.2198	0.9876	VUS	VUS
NM_003924.4:c.321T>A	NP_003915.2:p.Ser107Arg	Homeodomain	---	---	0	23.125	0.6155	0.0085285	0.9996	VUS	VUS
NM_003924.4:c.322G>A	NP_003915.2:p.Ala108Thr	Homeodomain	---	3223585	5.14e-05	25.7	0.596	0.08043	0.4384	Benign
NM_003924.4:c.323C>T	NP_003915.2:p.Ala108Val	Homeodomain	---	467724	0	26.9	0.69	0.1808	0.7614	VUS	VUS
NM_003924.4:c.328C>G	NP_003915.2:p.Leu110Val	Homeodomain	---	---	0	27.3	0.908	0.502382	0.996	VUS	VUS
NM_003924.4:c.334G>A	NP_003915.2:p.Glu112Lys	Homeodomain	---	848227	absent	28.7	0.895	0.4315	0.9996	VUS	VUS
NM_003924.4:c.334G>C	NP_003915.2:p.Glu112Gln	Homeodomain	---	---	0	26.4	0.729	0.1148	0.9778	VUS	VUS
NM_003924.4:c.335A>T	NP_003915.2:p.Glu112Val	Homeodomain	---	535773	absent	29.5	0.883	0.384	0.991	VUS	VUS
NM_003924.4:c.336G>C	NP_003915.2:p.Glu112Asp	Homeodomain	---	3306272	0	24.9	0.741	0.221396	0.9972	VUS	VUS
NM_003924.4:c.341A>C	NP_003915.2:p.Glu114Ala	Homeodomain	---	938703	absent	29	0.974	0.5462	0.9992	VUS	VUS
NM_003924.4:c.344G>A	NP_003915.2:p.Arg115Lys	Homeodomain	---	861707	6.8e-07	24.1	0.56	0.003835	0.4999	VUS	VUS
NM_003924.4:c.344G>C	NP_003915.2:p.Arg115Thr	Homeodomain	---	1519147	absent	26.1	0.717	0.2084	0.9575	VUS	VUS
NM_003924.4:c.345G>T	NP_003915.2:p.Arg115Ser	Homeodomain	---	---	1.43e-05	24.3	0.751	0.07256	0.9824	Benign
NM_003924.4:c.352G>T	NP_003915.2:p.Ala118Ser	Homeodomain	---	1403019	absent	25.7	0.455	-0.0275	0.1987	VUS	VUS
NM_003924.4:c.353C>T	NP_003915.2:p.Ala118Val	Homeodomain	35102300	2416110	0	28.4	0.574	0.0801	0.8686	VUS	VUS
NM_003924.4:c.353C>G	NP_003915.2:p.Ala118Gly	Homeodomain	---	---	0	29	0.554	0.054585	0.4925	VUS	VUS
NM_003924.4:c.356A>G	NP_003915.2:p.Glu119Gly	Homeodomain	---	---	0	32	0.868	0.280618	0.964	VUS	VUS
NM_003924.4:c.358A>T	NP_003915.2:p.Thr120Ser	Homeodomain	---	---	0	26	0.745	0.118553	0.9952	VUS	VUS
NM_003924.4:c.367C>A	NP_003915.2:p.Pro123Thr	Homeodomain	---	DECIPHER (Patient: 484628)	absent	27.8	0.97	0.5879	0.9999	Pathogenic
NM_003924.4:c.373A>G	NP_003915.2:p.Ile125Val	Homeodomain	---	406408	2.92e-06	23.8	0.579	-0.0246	0.9567	Benign
NM_003924.4:c.374T>C	NP_003915.2:p.Ile125Thr	Homeodomain	33958749	---	absent	28.9	0.921	0.4682	0.9998	VUS	Likely Pathogenic
NM_003924.4:c.377A>G	NP_003915.2:p.Tyr126Cys	Homeodomain	---	1319144	absent	31	0.793	0.2834	0.9975	VUS	VUS
NM_003924.4:c.379A>G	NP_003915.2:p.Thr127Ala	Homeodomain	---	---	0	28	0.664	0.158413	0.9231	VUS	VUS
NM_003924.4:c.380C>G	NP_003915.2:p.Thr127Ser	Homeodomain	---	2198549	absent	26.1	0.59	0.1323	0.9483	VUS	VUS
NM_003924.4:c.380C>T	NP_003915.2:p.Thr127Ile	Homeodomain	---	1390910	absent	27.1	0.82	0.2573	0.9968	VUS	VUS
NM_003924.4:c.382C>G	NP_003915.2:p.Arg128Gly	Homeodomain	---	ClinVar Variation ID: 599417	absent	27.9	0.968	0.5183	0.9998	Pathogenic
NM_003924.4:c.385G>A	NP_003915.2:p.Glu129Lys	Homeodomain	33958749	561080	absent	29.2	0.953	0.5147	0.9998	Pathogenic
NM_003924.4:c.390G>C	NP_003915.2:p.Glu130Asp	Homeodomain	---	---	2.8e-07	23.6	0.791	0.17843	0.9612	VUS	VUS
NM_003924.4:c.391C>G	NP_003915.2:p.Leu131Val	Homeodomain	---	467725	0.000102	25.8	0.898	0.2932	0.9287	Benign
NM_003924.4:c.394G>T	NP_003915.2:p.Ala132Ser	Homeodomain	---	1349631	absent	26.5	0.841	0.3263	0.929	VUS	VUS
NM_003924.4:c.397C>G	NP_003915.2:p.Leu133Val	Homeodomain	---	---	3.65e-06	23.7	0.354	-0.18551	0.7365	Benign
NM_003924.4:c.398T>A	NP_003915.2:p.Leu133Gln	Homeodomain	---	467727	0	29.5	0.602	0.1477	0.9124	VUS	VUS
NM_003924.4:c.401A>G	NP_003915.2:p.Lys134Arg	Homeodomain	---	824504	absent	25.2	0.622	0.02065	0.2291	VUS	VUS
NM_003924.4:c.401A>T	NP_003915.2:p.Lys134Met	Homeodomain	---	---	0	32	0.915	0.2911	0.9899	VUS	VUS
NM_003924.4:c.403A>G	NP_003915.2:p.Ile135Val	Homeodomain	---	654025	absent	26.2	0.556	0.06069	0.8683	VUS	VUS
NM_003924.4:c.404T>A	NP_003915.2:p.Ile135Asn	Homeodomain	---	1445034	absent	31	0.955	0.5363	0.9993	VUS	VUS
NM_003924.4:c.405C>G	NP_003915.2:p.Ile135Met	Homeodomain	---	---	0	23	0.677	0.301155	0.9669	VUS	VUS
NM_003924.4:c.406G>A	NP_003915.2:p.Asp136Asn	Homeodomain	---	1363601	absent	24.8	0.428	-0.1774	0.9263	VUS	VUS
NM_003924.4:c.408C>A	NP_003915.2:p.Asp136Glu	Homeodomain	---	---	0	24.8	0.602	-0.00264	0.9653	VUS	VUS
NM_003924.4:c.409C>T	NP_003915.2:p.Leu137Phe	Homeodomain	---	664252	0	28.1	0.943	0.4679	0.9997	VUS	VUS
NM_003924.4:c.415G>C	NP_003915.2:p.Glu139Gln	Homeodomain	33958749	---	absent	29.8	0.909	0.3771	0.9995	Pathogenic
NM_003924.4:c.417G>C	NP_003915.2:p.Glu139Asp	Homeodomain	---	824651	absent	25.4	0.827	0.2596	1	VUS	VUS
NM_003924.4:c.419C>A	NP_003915.2:p.Ala140Glu	Homeodomain	18157832, 18785257, 19058226, 33958749		absent	31	0.953	0.4771	0.9988	Pathogenic
NM_003924.4:c.421C>G	NP_003915.2:p.Arg141Gly	Homeodomain	15024693, 16249188, 19058226, 27013732, 33958749	6012	absent	27.3	0.943	0.471	0.9992	Pathogenic
NM_003924.4:c.422G>A	NP_003915.2:p.Arg141Gln	Homeodomain	15657873, 19058226, 27013732, 34012823, 33958749, 38420445	869127	absent	32	0.895	0.4702	0.9977	Pathogenic
NM_003924.4:c.422G>C	NP_003915.2:p.Arg141Pro	Homeodomain	33958749	---	absent	32	0.969	0.5484	0.9995	Pathogenic
NM_003924.4:c.428A>G	NP_003915.2:p.Gln143Arg	Homeodomain	15657873, 19058226, 33958749	1739403	absent	33	0.978	0.507	0.999	Pathogenic
NM_003924.4:c.432_433delinsTC	NP_003915.2:p.Trp145Arg	Homeodomain	33958749	1739695	absent	32	0.952	0.6214	1	Pathogenic
NM_003924.4:c.440A>G	NP_003915.2:p.Gln147Arg	Homeodomain	33958749	1320316	absent	31	0.956	0.5726	0.9993	Pathogenic
NM_003924.4:c.441G>C	NP_003915.2:p.Gln147His	Homeodomain	30227298, 33958749	---	absent	27.5	0.947	0.5731	0.9999	Pathogenic
NM_003924.4:c.445C>G	NP_003915.2:p.Arg149Gly	Homeodomain	---	599417	absent	32	0.984	0.6101	0.9999	Pathogenic
NM_003924.4:c.446G>T; NM_003924.4:c.446_447delinsTT	NP_003915.2:p.Arg149Leu	Homeodomain	29543228, 33958749	869128	absent	32	0.969	0.6109	0.9997	Pathogenic
NM_003924.4:c.446G>A	NP_003915.2:p.Arg149His	Homeodomain	---	2123087	absent	32	0.969	0.6125	0.9993	VUS
NM_003924.4:c.448C>T	NP_003915.2:p.Arg150Cys	Homeodomain	33958749	---	absent	33	0.951	0.5853	0.9999	Pathogenic
NM_003924.4:c.448C>G	NP_003915.2:p.Arg150Gly	Homeodomain	30786110, 33958749	---	absent	32	0.966	0.5776	0.9997	Pathogenic
NM_003924.4:c.448C>A	NP_003915.2:p.Arg150Ser	Homeodomain	33958749	---	absent	32	0.967	0.5846	1	Pathogenic
NM_003924.4:c.449G>A	NP_003915.2:p.Arg150His	Homeodomain	---	---	0	32	0.966	0.611027	0.9999	VUS	Likely Pathogenic
NM_003924.4:c.452C>T	NP_003915.2:p.Ala151Val	Homeodomain	---	1741264	absent	29.9	0.933	0.4882	0.9998	VUS	VUS
NM_003924.4:c.455A>G	NP_003915.2:p.Lys152Arg	Homeodomain	---	2139957	absent	24.5	0.769	0.1868	0.8767	VUS	VUS
NM_003924.4:c.457T>C	NP_003915.2:p.Phe153Leu	Homeodomain	---	---	absent	25.8	0.4	-0.1026	0.9999	VUS	Likely Benign
NM_003924.4:c.460C>T	NP_003915.2:p.Arg154Cys	Homeodomain	33958749	---	absent	32	0.919	0.5807	0.9999	Pathogenic
NM_003924.4:c.461G>C	NP_003915.2:p.Arg154Pro	Homeodomain	33958749	---	absent	32	0.951	0.6017	0.9998	Pathogenic
NM_003924.4:c.466C>G	NP_003915.2:p.Gln156Glu	Homeodomain	---	3223587	0	23.8	0.43	0.035828	0.7072	VUS	VUS
NM_003924.4:c.469G>C	NP_003915.2:p.Glu157Gln	Homeodomain	---	2479399	absent	23.7	0.322	-0.136	0.9486	VUS	VUS
NM_003924.4:c.471G>T	NP_003915.2:p.Glu157Asp	Homeodomain	---	---	2.8e-07	22.85	0.296	-0.17108	0.9908	VUS	VUS
NM_003924.4:c.475G>T	NP_003915.2:p.Ala159Ser	---	---	1407735	2.8e-07	22.6	0.429	-0.0963	0.426	VUS	Likely Benign
NM_003924.4:c.476C>T	NP_003915.2:p.Ala159Val	---	---	946861	0	24.5	0.401	-0.0889	0.7156	VUS	Likely Benign
NM_003924.4:c.479C>G	NP_003915.2:p.Ala160Gly	---	---	652799	2.8e-07	27.6	0.362	-0.1817	0.4583	VUS	Likely Benign
NM_003924.4:c.479C>T	NP_003915.2:p.Ala160Val	---	---	825183	2.1e-07	27.6	0.35	-0.1587	0.4875	VUS	Likely Benign
NM_003924.4:c.482C>T	NP_003915.2:p.Ala161Val	---	---	1743413	0	23.6	0.391	-0.1322	0.341	VUS	Likely Benign
NM_003924.4:c.487G>A	NP_003915.2:p.Ala163Thr	---	---	535768	2.1e-07	21.2	0.287	-0.1537	0.1842	VUS	Likely Benign
NM_003924.4:c.487G>T	NP_003915.2:p.Ala163Ser	---	---	535767	8.75e-06	19	0.294	-0.1487	0.1601	Benign
NM_003924.4:c.491C>G	NP_003915.2:p.Ala164Gly	---	---	1744101	absent	23	0.332	-0.2555	0.2316	VUS	Likely Benign
NM_003924.4:c.496G>A	NP_003915.2:p.Ala166Thr	---	---	1744455	0	25	0.371	-0.1811	0.1236	VUS	Likely Benign
NM_003924.4:c.497C>T	NP_003915.2:p.Ala166Val	---	---	566918	3.65e-06	24.3	0.295	-0.1198	0.1786	Benign
NM_003924.4:c.497C>A	NP_003915.2:p.Ala166Glu	---	---	844482	5.53e-06	24.7	0.427	-0.0816	0.8442	Benign
NM_003924.4:c.499G>A	NP_003915.2:p.Ala167Thr	---	---	959613	2.8e-07	22.3	0.269	-0.1217	0.0863	VUS	Likely Benign
NM_003924.4:c.502A>G	NP_003915.2:p.Lys168Glu	---	33958749	---	0	24.4	0.505	-0.0589	0.6511	VUS	VUS
NM_003924.4:c.503A>G	NP_003915.2:p.Lys168Arg	---	---	---	1.77e-05	24	0.363	-0.1932	0.0914	Benign
NM_003924.4:c.507C>A	NP_003915.2:p.Asn169Lys	---	---	1404632	absent	23	0.338	-0.2691	0.6697	VUS	Likely Benign
NM_003924.4:c.508G>C	NP_003915.2:p.Gly170Arg	---	---	486036	6.8e-07	24.1	0.374	-0.1472	0.84	VUS	Likely Benign
NM_003924.4:c.508G>A	NP_003915.2:p.Gly170Ser	---	---	1444821	6.8e-07	22.6	0.328	-0.2079	0.0783	VUS	Likely Benign
NM_003924.4:c.508G>T	NP_003915.2:p.Gly170Cys	---	---	1376560	0	26.7	0.54	-0.0957	0.1774	VUS	Likely Benign
NM_003924.4:c.509G>A	NP_003915.2:p.Gly170Asp	---	---	2857550	2.1e-07	23	0.338	-0.13432	0.7228	VUS	Likely Benign
NM_003924.4:c.512C>G	NP_003915.2:p.Ser171Cys	---	---	1396728	absent	23.6	0.212	-0.2207	0.1178	VUS	Likely Benign
NM_003924.4:c.512C>A	NP_003915.2:p.Ser171Tyr	---	---	---	0	22.5	0.224	-0.20159	0.3095	VUS	Likely Benign
NM_003924.4:c.515C>G	NP_003915.2:p.Ser172Trp	---	---	847601	0	23.1	0.275	-0.172	0.4542	VUS	Likely Benign
NM_003924.4:c.515C>T	NP_003915.2:p.Ser172Leu	---	---	578931	absent	20.7	0.159	-0.3569	0.1016	VUS	Likely Benign
NM_003924.4:c.517G>A	NP_003915.2:p.Gly173Ser	---	---	1745847	absent	22.6	0.368	-0.0416	0.087	VUS	VUS
NM_003924.4:c.518G>A	NP_003915.2:p.Gly173Asp	---	---	1043822	0	25.3	0.382	-0.0028	0.6956	VUS	VUS
NM_003924.4:c.520A>G	NP_003915.2:p.Lys174Glu	---	---	937393	2.8e-07	22.4	0.211	-0.2594	0.7193	VUS	Likely Benign
NM_003924.4:c.524A>G	NP_003915.2:p.Lys175Arg	---	---	---	absent	22.4	0.293	-0.2813	0.1192	VUS	Likely Benign
NM_003924.4:c.524A>T	NP_003915.2:p.Lys175Met	---	---	406403	6.8e-07	23.8	0.377	-0.1304	0.7145	VUS	Likely Benign
NM_003924.4:c.526T>G	NP_003915.2:p.Ser176Ala	---	---	---	0	14.52	0.319	-0.36238	0.0723	VUS	Likely Benign
NM_003924.4:c.527C>T	NP_003915.2:p.Ser176Phe	---	---	1746547	absent	26	0.322	-0.1948	0.2948	VUS	Likely Benign
NM_003924.4:c.527C>G	NP_003915.2:p.Ser176Cys	---	---	---	0	25.6	0.322	-0.15916	0.1274	VUS	Likely Benign
NM_003924.4:c.532T>A	NP_003915.2:p.Ser178Thr	---	---	639964	absent	22	0.163	-0.2771	0.0609	VUS	Likely Benign
NM_003924.4:c.533C>T	NP_003915.2:p.Ser178Phe	---	---	1424658	absent	23.3	0.231	-0.1652	0.1866	VUS	Likely Benign
NM_003924.4:c.538A>T	NP_003915.2:p.Arg180Trp	---	---	2201198	absent	22.3	0.274	-0.2465	0.3736	VUS	Likely Benign
NM_003924.4:c.539G>C	NP_003915.2:p.Arg180Thr	---	---	825699	2.8e-07	20.9	0.362	-0.1879	0.3271	VUS	Likely Benign
NM_003924.4:c.539G>A	NP_003915.2:p.Arg180Lys	---	---	---	0	20.3	0.342	-0.29077	0.1063	VUS	Likely Benign
NM_003924.4:c.541G>C	NP_003915.2:p.Asp181His	---	---	---	2.1e-07	23.6	0.431	-0.11723	0.6256	VUS	Likely Benign
NM_003924.4:c.543C>G	NP_003915.2:p.Asp181Glu	---	---	1720133	absent	17.84	0.33	-0.3	0.1098	VUS	Likely Benign
NM_003924.4:c.544G>A	NP_003915.2:p.Asp182Asn	---	---	1475509	2.1e-07	22.6	0.289	-0.4283	0.2463	VUS	Likely Benign
NM_003924.4:c.544G>C	NP_003915.2:p.Asp182His	---	---	---	2.1e-07	22.4	0.296	-0.2083	0.5959	VUS	Likely Benign
NM_003924.4:c.544G>T	NP_003915.2:p.Asp182Tyr	---	---	---	absent	22.7	0.394	-0.1018	0.5578	VUS	Likely Benign
NM_003924.4:c.545A>C	NP_003915.2:p.Asp182Ala	---	---	1471337	absent	23	0.31	-0.2227	0.3063	VUS	Likely Benign
NM_003924.4:c.546C>A	NP_003915.2:p.Asp182Glu	---	---	1014722	absent	16.07	0.301	-0.3197	0.0906	VUS	Likely Benign
NM_003924.4:c.547G>A	NP_003915.2:p.Glu183Lys	---	---	1747790	2.98e-05	17.81	0.233	-0.2996	0.572	Benign
NM_003924.4:c.549G>C	NP_003915.2:p.Glu183Asp	---	---	---	0	8.888	0.236	-0.48523	0.0478	VUS	Likely Benign
NM_003924.4:c.550A>G	NP_003915.2:p.Ser184Gly	---	---	860941	0.000206	20.9	0.307	-0.3264	0.0738	Benign
NM_003924.4:c.551G>A	NP_003915.2:p.Ser184Asn	---	---	---	0	15.44	0.306	-0.44513	0.1156	VUS	Likely Benign
NM_003924.4:c.553A>G	NP_003915.2:p.Lys185Glu	---	---	963998	0	21.4	0.447	-0.1272	0.5609	VUS	Likely Benign
NM_003924.4:c.556G>A	NP_003915.2:p.Glu186Lys	---	---	620600	0	21.5	0.199	-0.2977	0.751	VUS	Likely Benign
NM_003924.4:c.556G>C	NP_003915.2:p.Glu186Gln	---	---	---	2.8e-07	19.43	0.237	-0.42956	0.4505	VUS	Likely Benign
NM_003924.4:c.559G>A	NP_003915.2:p.Ala187Thr	---	---	---	3.65e-06	16.2	0.192	-0.2962	0.0655	Benign
NM_003924.4:c.560C>A	NP_003915.2:p.Ala187Asp	---	---	568845	7.9e-07	22.6	0.326	-0.1845	0.4251	VUS	Likely Benign
NM_003924.4:c.560C>T	NP_003915.2:p.Ala187Val	---	---	970401	absent	22.6	0.299	-0.247	0.097	VUS	Likely Benign
NM_003924.4:c.564G>C	NP_003915.2:p.Lys188Asn	---	---	940442	absent	14.75	0.314	-0.3173	0.7116	VUS	Likely Benign
NM_003924.4:c.568A>T	NP_003915.2:p.Thr190Ser	---	---	1749061	absent	14.61	0.238	-0.4266	0.0971	VUS	Likely Benign
NM_003924.4:c.569C>T	NP_003915.2:p.Thr190Ile	---	---	1479448	absent	18.57	0.277	-0.3689	0.2864	VUS	Likely Benign
NM_003924.4:c.575C>T	NP_003915.2:p.Pro192Leu	---	---	998717	absent	24.1	0.317	-0.0649	0.6851	VUS	Likely Benign
NM_003924.4:c.577G>C	NP_003915.2:p.Asp193His	---	---	825967	1.24e-06	22.8	0.457	-0.1273	0.9737	Benign
NM_003924.4:c.579C>G	NP_003915.2:p.Asp193Glu	---	---	1053463	absent	21	0.262	-0.2405	0.8364	VUS	Likely Benign
NM_003924.4:c.581G>A	NP_003915.2:p.Ser194Asn	---	---	2124720	absent	23.3	0.29	-0.2279	0.7803	VUS	Likely Benign
NM_003924.4:c.582C>A	NP_003915.2:p.Ser194Arg	---	---	3223589	5.53e-06	24.3	0.553	0.047201	0.9899	Benign
NM_003924.4:c.584C>A	NP_003915.2:p.Thr195Asn	---	---	1750058	absent	23.1	0.225	-0.3827	0.7862	VUS	Likely Benign
NM_003924.4:c.587G>A	NP_003915.2:p.Gly196Glu	---	---	2560422	0	22.4	0.555	-0.0147	0.8212	VUS	VUS
NM_003924.4:c.590G>A	NP_003915.2:p.Gly197Asp	---	16691592, 19058226, 33958749	6014	absent	20.8	0.564	0.383	0.6805	Pathogenic
NM_003924.4:c.592C>T	NP_003915.2:p.Pro198Ser	---	---	2005644	absent	23.2	0.218	-0.2881	0.1677	VUS	Likely Benign
NM_003924.4:c.595G>A	NP_003915.2:p.Gly199Ser	---	---	---	0	14.9	0.326	-0.14573	0.1083	VUS	Likely Benign
NM_003924.4:c.599C>T	NP_003915.2:p.Pro200Leu	---	---	970007	1.06e-05	23.7	0.282	-0.0965	0.1121	Benign
NM_003924.4:c.602A>G	NP_003915.2:p.Asn201Ser	---	---	1015969	0	16.07	0.12	-0.5082	0.0715	VUS	Likely Benign
NM_003924.4:c.603T>A	NP_003915.2:p.Asn201Lys	---	---	467732	0	17.74	0.147	-0.4785	0.5628	VUS	Likely Benign
NM_003924.4:c.605C>G	NP_003915.2:p.Pro202Arg	---	---	1751314	1.11e-05	23.8	0.294	-0.09	0.2669	Benign
NM_003924.4:c.605C>T	NP_003915.2:p.Pro202Leu	---	---	1959320	0	23	0.218	-0.1639	0.1261	VUS	Likely Benign
NM_003924.4:c.608A>G	NP_003915.2:p.Asn203Ser	---	---	1054761	6.16e-06	17.69	0.181	-0.3672	0.0687	Benign
NM_003924.4:c.608A>T	NP_003915.2:p.Asn203Ile	---	---	1377090	absent	22.5	0.296	-0.2422	0.1231	VUS	Likely Benign
NM_003924.4:c.610C>G	NP_003915.2:p.Pro204Ala	---	---	574119	7.9e-07	17.04	0.236	-0.2405	0.0639	VUS	Likely Benign
NM_003924.4:c.610C>T	NP_003915.2:p.Pro204Ser	---	---	1721645	absent	16.84	0.227	-0.2563	0.0898	VUS	Likely Benign
NM_003924.4:c.611C>A	NP_003915.2:p.Pro204His	---	---	2677753	3.59e-06	22.6	0.321	-0.2032	0.1985	Benign
NM_003924.4:c.613A>C	NP_003915.2:p.Thr205Pro	---	---	1751816	absent	17.66	0.296	-0.2194	0.0765	Benign
NM_003924.4:c.614C>G	NP_003915.2:p.Thr205Ser	---	---	2625347	0	17.91	0.243	-0.34293	0.0775	VUS	Likely Benign
NM_003924.4:c.616C>T	NP_003915.2:p.Pro206Ser	---	---	1364611	0	19.65	0.222	-0.3153	0.0605	VUS	Likely Benign
NM_003924.4:c.617C>G	NP_003915.2:p.Pro206Arg	---	---	135034	0.000392	23.1	0.316	-0.2215	0.2732	Benign
NM_003924.4:c.617C>T	NP_003915.2:p.Pro206Leu	---	---	826224	7.65e-06	22.2	0.311	-0.1987	0.1235	Benign
NM_003924.4:c.620G>T	NP_003915.2:p.Ser207Ile	---	---	2888827	4.3e-06	21.2	0.289	-0.20876	0.1882	Benign
NM_003924.4:c.624C>G	NP_003915.2:p.Cys208Trp	---	---	1993527	absent	23.1	0.307	-0.2709	0.6537	VUS	Likely Benign
NM_003924.4:c.626G>A	NP_003915.2:p.Gly209Glu	---	---	2496769	absent	16.35	0.491	-0.0403	0.5017	VUS	VUS
NM_003924.4:c.626G>T	NP_003915.2:p.Gly209Val	---	---	---	0	16.85	0.502	-0.03437	0.1497	VUS	VUS
NM_003924.4:c.628G>T	NP_003915.2:p.Ala210Ser	---	---	---	0	11.49	0.233	-0.3097	0.0608	VUS	Likely Benign
NM_003924.4:c.629C>T	NP_003915.2:p.Ala210Val	---	---	---	2.8e-07	20.4	0.195	-0.20932	0.0938	VUS	Likely Benign
NM_003924.4:c.632A>T	NP_003915.2:p.Asn211Ile	---	---	1752884	absent	6.776	0.223	-0.3488	0.1489	VUS	Likely Benign
NM_003924.4:c.632A>G	NP_003915.2:p.Asn211Ser	---	---	958682	6.8e-07	0.623	0.155	-0.56	0.0458	VUS	Likely Benign
NM_003924.4:c.632A>C	NP_003915.2:p.Asn211Thr	---	---	---	0	2.231	0.201	-0.45708	0.0575	VUS	Likely Benign
NM_003924.4:c.633T>G	NP_003915.2:p.Asn211Lys	---	---	406404	absent	0.3175	0.243	-0.496305	0.3519	VUS	Likely Benign
NM_003924.4:c.635G>C	NP_003915.2:p.Gly212Ala	---	---	1009221	absent	5.798	0.18	-0.3126	0.0966	VUS	Likely Benign
NM_003924.4:c.635G>A	NP_003915.2:p.Gly212Glu	---	---	3306275	0	15.11	0.258	-0.26768	0.3527	VUS	Likely Benign
NM_003924.4:c.637G>A	NP_003915.2:p.Gly213Ser	---	---	999479	1.39e-05	5.105	0.297	-0.2244	0.0874	Benign
NM_003924.4:c.638G>A	NP_003915.2:p.Gly213Asp	---	---	826375	absent	13.19	0.426	-0.1367	0.3016	VUS	Likely Benign
NM_003924.4:c.638G>T	NP_003915.2:p.Gly213Val	---	---	1356626	absent	10.48	0.3	-0.1618	0.1146	VUS	Likely Benign
NM_003924.4:c.640G>T	NP_003915.2:p.Gly214Cys	---	---	647188	absent	17.87	0.381	-0.1099	0.1555	VUS	Likely Benign
NM_003924.4:c.641G>C	NP_003915.2:p.Gly214Ala	---	---	1026423	absent	11.53	0.265	-0.1835	0.0896	VUS	Likely Benign
NM_003924.4:c.641G>A	NP_003915.2:p.Gly214Asp	---	---	3306267	0	17.86	0.306	-0.11085	0.3146	VUS	Likely Benign
NM_003924.4:c.643G>T	NP_003915.2:p.Gly215Cys	---	---	3417944	2.1e-07	16.6	0.385	-0.0944	0.1483	VUS	Likely Benign
NM_003924.4:c.643G>C	NP_003915.2:p.Gly215Arg	---	---	2563103	0	15.51	0.351	-0.14864	0.3684	VUS	Likely Benign
NM_003924.4:c.644G>T	NP_003915.2:p.Gly215Val	---	---	---	0	16.1	0.366	-0.0851	0.1149	VUS	Likely Benign
NM_003924.4:c.649G>A	NP_003915.2:p.Gly217Arg	---	---	948497	2.74e-05	13.89	0.408	-0.1015	0.5334	Benign
NM_003924.4:c.649G>T	NP_003915.2:p.Gly217Trp	---	---	2625351	7e-07	22.5	0.512	-0.02318	0.4313	VUS	VUS
NM_003924.4:c.650G>A	NP_003915.2:p.Gly217Glu	---	---	2563105	0	16.73	0.522	0.009576	0.3556	VUS	VUS
NM_003924.4:c.652C>T	NP_003915.2:p.Pro218Ser	---	---	2200958	2.1e-07	5.526	0.185	-0.3461	0.0884	VUS	Likely Benign
NM_003924.4:c.653C>G	NP_003915.2:p.Pro218Arg	---	---	1754098	absent	13.66	0.168	-0.2935	0.191	VUS	Likely Benign
NM_003924.4:c.655A>G	NP_003915.2:p.Ser219Gly	---	---	579594	2.9e-07	15.5	0.154	-0.3217	0.0924	VUS	Likely Benign
NM_003924.4:c.657C>A	NP_003915.2:p.Ser219Arg	---	---	3417943	2.1e-07	9.183	0.319	-0.2461	0.7236	VUS	Likely Benign
NM_003924.4:c.659C>G	NP_003915.2:p.Pro220Arg	---	---	938603	2.1e-07	19.47	0.283	-0.2452	0.2022	VUS	Likely Benign
NM_003924.4:c.661G>A	NP_003915.2:p.Ala221Thr	---	---	656673	1.27e-06	4.53	0.157	-0.4207	0.0775	Benign
NM_003924.4:c.661G>C	NP_003915.2:p.Ala221Pro	---	---	1051244	absent	6.867	0.199	-0.3432	0.0858	VUS	Likely Benign
NM_003924.4:c.662C>T	NP_003915.2:p.Ala221Val	---	---	1518070	8.2e-07	16.87	0.155	-0.2794	0.11	VUS	Likely Benign
NM_003924.4:c.665G>C	NP_003915.2:p.Gly222Ala	---	---	640336	8.2e-07	1.288	0.417	-0.1451	0.0714	VUS	Likely Benign
NM_003924.4:c.667G>T	NP_003915.2:p.Ala223Ser	---	---	535765	6.32e-06	0.513	0.154	-0.2568	0.0667	Benign
NM_003924.4:c.670C>A	NP_003915.2:p.Pro224Thr	---	---	406402	1.6e-05	15.62	0.199	-0.1996	0.0772	Benign
NM_003924.4:c.673G>A	NP_003915.2:p.Gly225Arg	---	---	2778902	0	10.5	0.423	-0.12139	0.3233	VUS	Likely Benign
NM_003924.4:c.674G>A	NP_003915.2:p.Gly225Glu	---	---	1755232	absent	7.65	0.305	-0.1084	0.2195	VUS	Likely Benign
NM_003924.4:c.674G>T	NP_003915.2:p.Gly225Val	---	---	---	0	6.664	0.263	-0.13153	0.1023	VUS	Likely Benign
NM_003924.4:c.676G>A	NP_003915.2:p.Ala226Thr	---	---	826611	7.24e-06	6.191	0.141	-0.3694	0.0858	Benign
NM_003924.4:c.676G>C	NP_003915.2:p.Ala226Pro	---	---	467735	absent	6.509	0.178	-0.3622	0.0737	VUS	Likely Benign
NM_003924.4:c.677C>A	NP_003915.2:p.Ala226Glu	---	---	1449632	0	6.813	0.253	-0.3142	0.1688	VUS	Likely Benign
NM_003924.4:c.679G>T	NP_003915.2:p.Ala227Ser	---	---	956003	8.92e-05	2.185	0.14	-0.3296	0.0768	Benign
NM_003924.4:c.680C>G	NP_003915.2:p.Ala227Gly	---	---	467736	5.52e-05	8.475	0.139	-0.3917	0.0503	Benign
NM_003924.4:c.680C>T	NP_003915.2:p.Ala227Val	---	---	---	9.08e-05	7.901	0.145	-0.2987	0.1173	Benign
NM_003924.4:c.680C>A	NP_003915.2:p.Ala227Glu	---	---	---	2.3e-07	2.355	0.227	-0.2351	0.1873	VUS	Likely Benign
NM_003924.4:c.682G>A	NP_003915.2:p.Gly228Arg	---	---	931814	0	6.422	0.399	-0.1327	0.3316	VUS	Likely Benign
NM_003924.4:c.683G>T	NP_003915.2:p.Gly228Val	---	33958749	486029	0.000211	10.23	0.409	-0.0745	0.0963	Benign
NM_003924.4:c.685C>A	NP_003915.2:p.Pro229Thr	---	---	1365488	9.88e-06	7.186	0.264	-0.2433	0.0788	Benign
NM_003924.4:c.685C>G	NP_003915.2:p.Pro229Ala	---	---	---	0	5.77	0.283	-0.19801	0.0505	VUS	Likely Benign
NM_003924.4:c.688G>T	NP_003915.2:p.Gly230Trp	---	---	---	0	21.6	0.361	-0.0727	0.3428	VUS	Likely Benign
NM_003924.4:c.688G>A	NP_003915.2:p.Gly230Arg	---	---	934088	7.4e-07	15.18	0.48	-0.08897	0.2854	VUS	Likely Benign
NM_003924.4:c.689G>C	NP_003915.2:p.Gly230Ala	---	---	1019075	absent	9.082	0.356	-0.1467	0.0797	VUS	Likely Benign
NM_003924.4:c.691G>A	NP_003915.2:p.Gly231Ser	---	33958749	826705	3.96e-06	13.51	0.319	-0.1001	0.1126	Benign
NM_003924.4:c.692G>A	NP_003915.2:p.Gly231Asp	---	---	642737	7.65e-06	14.55	0.425	-0.0541	0.2539	Benign
NM_003924.4:c.692G>T	NP_003915.2:p.Gly231Val	---	---	---	0	18.45	0.374	-0.0552	0.0981	VUS	VUS
NM_003924.4:c.692G>C	NP_003915.2:p.Gly231Ala	---	---	---	2.5e-07	14.15	0.353	-0.16863	0.0922	VUS	Likely Benign
NM_003924.4:c.694C>A	NP_003915.2:p.Pro232Thr	---	---	486033	1.28e-05	15.14	0.229	-0.3321	0.0751	Benign
NM_003924.4:c.694C>G	NP_003915.2:p.Pro232Ala	---	---	970177	0	14.73	0.215	-0.3219	0.0492	VUS	Likely Benign
NM_003924.4:c.698G>A	NP_003915.2:p.Gly233Glu	---	---	---	0	21.5	0.43	-0.08248	0.2031	VUS	Likely Benign
NM_003924.4:c.700G>A	NP_003915.2:p.Gly234Ser	---	---	963072	absent	8.781	0.333	-0.1495	0.1058	VUS	Likely Benign
NM_003924.4:c.701G>A	NP_003915.2:p.Gly234Asp	---	---	---	2.5e-07	8.534	0.418	-0.0819	0.2214	VUS	Likely Benign
NM_003924.4:c.703G>C	NP_003915.2:p.Glu235Gln	---	---	1756833	absent	9.353	0.077	-0.457	0.1253	VUS	Likely Benign
NM_003924.4:c.707C>A	NP_003915.2:p.Pro236His	---	---	---	0	20.5	0.278	-0.23171	0.1564	VUS	Likely Benign
NM_003924.4:c.709G>C	NP_003915.2:p.Gly237Arg	---	---	826833	0	14.91	0.379	-0.0474	0.3137	VUS	VUS
NM_003924.4:c.712A>C	NP_003915.2:p.Lys238Gln	---	---	1757290	absent	9.973	0.156	-0.3862	0.1379	VUS	Likely Benign
NM_003924.4:c.713A>G	NP_003915.2:p.Lys238Arg	---	---	863410	7.9e-07	6.961	0.207	-0.4503	0.0771	VUS	Likely Benign
NM_003924.4:c.713A>T	NP_003915.2:p.Lys238Met	---	---	---	0	12.21	0.319	-0.31384	0.514	VUS	Likely Benign
NM_003924.4:c.716G>T	NP_003915.2:p.Gly239Val	---	---	1485749	0	6.854	0.355	-0.2323	0.1622	VUS	Likely Benign
NM_003924.4:c.718G>A	NP_003915.2:p.Gly240Ser	---	---	467739	0	6.557	0.192	-0.3358	0.1117	VUS	Likely Benign
NM_003924.4:c.719G>A	NP_003915.2:p.Gly240Asp	---	---	406411	1.59e-05	13.41	0.393	-0.1744	0.2065	Benign
NM_003924.4:c.721G>T	NP_003915.2:p.Ala241Ser	Polyalanine tract	---	3417920	0	4.742	0.158	-0.30599	0.0927	VUS	Likely Benign
NM_003924.4:c.724G>T	NP_003915.2:p.Ala242Ser	Polyalanine tract	---	3417923	3.5e-07	2.742	0.179	-0.30806	0.0982	VUS	Likely Benign
NM_003924.4:c.725C>T	NP_003915.2:p.Ala242Val	Polyalanine tract	---	935491	6.7e-07	8.096	0.161	-0.3106	0.1642	VUS	Likely Benign
NM_003924.4:c.725C>G	NP_003915.2:p.Ala242Gly	Polyalanine tract	---	---	0	6.887	0.119	-0.3027	0.0628	VUS	Likely Benign
NM_003924.4:c.728C>T	NP_003915.2:p.Ala243Val	Polyalanine tract	33958749	568491	5.3e-06	11.21	0.247	-0.2319	0.1861	Benign
NM_003924.4:c.730G>C	NP_003915.2:p.Ala244Pro	Polyalanine tract	---	406409	9.8e-07	10.87	0.373	-0.1536	0.0898	VUS	Likely Benign
NM_003924.4:c.731C>A	NP_003915.2:p.Ala244Glu	Polyalanine tract	---	1395048	0	11.29	0.363	-0.2009	0.227	VUS	Likely Benign
NM_003924.4:c.734C>T	NP_003915.2:p.Ala245Val	Polyalanine tract	---	1037999	8.5e-07	13.69	0.067	-0.3578	0.2183	VUS	Likely Benign
NM_003924.4:c.734C>A	NP_003915.2:p.Ala245Glu	Polyalanine tract	---	---	0	14.46	0.126	-0.29379	0.2269	VUS	Likely Benign
NM_003924.4:c.740C>G	NP_003915.2:p.Ala247Gly	Polyalanine tract	---	2445269	absent	8.801	0.26	-0.2712	0.07	VUS	Likely Benign
NM_003924.4:c.742G>C	NP_003915.2:p.Ala248Pro	Polyalanine tract	---	1758878	absent	16.16	0.323	-0.1978	0.1061	VUS	Likely Benign
NM_003924.4:c.742G>A	NP_003915.2:p.Ala248Thr	Polyalanine tract	---	2621280	0	14.55	0.257	-0.27323	0.1597	VUS	Likely Benign
NM_003924.4:c.743C>T	NP_003915.2:p.Ala248Val	Polyalanine tract	---	956928	2e-05	15.51	0.268	-0.2038	0.2463	Benign
NM_003924.4:c.745G>C	NP_003915.2:p.Ala249Pro	Polyalanine tract	---	---	2.9e-07	8.425	0.381	-0.1679	0.1092	VUS	Likely Benign
NM_003924.4:c.745G>T	NP_003915.2:p.Ala249Ser	Polyalanine tract	---	2186948	3.6e-07	3.987	0.218	-0.252	0.1117	VUS	Likely Benign
NM_003924.4:c.746C>T	NP_003915.2:p.Ala249Val	Polyalanine tract	---	952953	3.93e-05	7.817	0.203	-0.2951	0.2306	Benign
NM_003924.4:c.749C>G	NP_003915.2:p.Ala250Gly	Polyalanine tract	---	575056	0.000109	2.953	0.243	-0.3332	0.073	Benign
NM_003924.4:c.749C>A	NP_003915.2:p.Ala250Glu	Polyalanine tract	---	1431039	2.29e-06	7.333	0.255	-0.2359	0.2502	Benign
NM_003924.4:c.752C>T	NP_003915.2:p.Ala251Val	Polyalanine tract	---	1387994	2.8e-07	6.254	0.194	-0.2189	0.2317	VUS	Likely Benign
NM_003924.4:c.752C>G	NP_003915.2:p.Ala251Gly	Polyalanine tract	---	---	0	4.802	0.188	-0.24091	0.0727	VUS	Likely Benign
NM_003924.4:c.754G>A	NP_003915.2:p.Ala252Thr	Polyalanine tract	---	1759476	0	8.388	0.306	-0.1752	0.161	VUS	Likely Benign
NM_003924.4:c.755C>T	NP_003915.2:p.Ala252Val	Polyalanine tract	---	3306287	0	11.82	0.305	-0.1616	0.2392	VUS	Likely Benign
NM_003924.4:c.758C>A	NP_003915.2:p.Ala253Glu	Polyalanine tract	---	---	0	6.213	0.312	-0.15979	0.2612	VUS	Likely Benign
NM_003924.4:c.760G>A	NP_003915.2:p.Ala254Thr	Polyalanine tract	---	239594	0.000227	7.197	0.283	-0.1651	0.1646	Benign
NM_003924.4:c.764C>A	NP_003915.2:p.Ala255Glu	Polyalanine tract	---	3223598	0	9.769	0.246	-0.13853	0.2674	VUS	Likely Benign
NM_003924.4:c.766G>A	NP_003915.2:p.Ala256Thr	Polyalanine tract	---	1363171	0	12.28	0.167	-0.1949	0.161	VUS	Likely Benign
NM_003924.4:c.767C>T	NP_003915.2:p.Ala256Val	Polyalanine tract	---	3240118	3.3e-07	12.83	0.214	-0.18943	0.2435	VUS	Likely Benign
NM_003924.4:c.767C>A	NP_003915.2:p.Ala256Glu	Polyalanine tract	---	---	0	11.83	0.265	-0.12297	0.2683	VUS	Likely Benign
NM_003924.4:c.770C>T	NP_003915.2:p.Ala257Val	Polyalanine tract	---	---	6.4e-07	12.58	0.398	-0.1699	0.2135	VUS	Likely Benign
NM_003924.4:c.772G>A	NP_003915.2:p.Ala258Thr	Polyalanine tract	---	2863250	0	10.82	0.206	-0.25882	0.1371	VUS	Likely Benign
NM_003924.4:c.773C>A	NP_003915.2:p.Ala258Glu	Polyalanine tract	---	348809	0.000424	10.33	0.327	-0.1987	0.2722	Benign
NM_003924.4:c.775G>A	NP_003915.2:p.Ala259Thr	Polyalanine tract	---	1760487	0	10.17	0.155	-0.2563	0.1272	VUS	Likely Benign
NM_003924.4:c.775G>T	NP_003915.2:p.Ala259Ser	Polyalanine tract	---	---	0	6.492	0.154	-0.27606	0.0935	VUS	Likely Benign
NM_003924.4:c.778G>C	NP_003915.2:p.Ala260Pro	Polyalanine tract	---	2561575	7.54e-05	15.29	0.447	-0.0842	0.0745	Benign
NM_003924.4:c.778G>A	NP_003915.2:p.Ala260Thr	Polyalanine tract	---	841301	7.1e-06	13.3	0.195	-0.1723	0.1076	Benign
NM_003924.4:c.782G>A	NP_003915.2:p.Gly261Glu	---	---	862178	3.2e-07	13.81	0.562	-0.0341	0.3434	VUS	VUS
NM_003924.4:c.784G>T	NP_003915.2:p.Gly262Cys	---	---	---	2.5e-07	20.6	0.421	-0.09607	0.2986	VUS	Likely Benign
NM_003924.4:c.784G>A	NP_003915.2:p.Gly262Ser	---	---	---	9.49e-06	15.3	0.283	-0.1602	0.1128	Benign
NM_003924.4:c.785G>A	NP_003915.2:p.Gly262Asp	---	---	1041966	0	16.03	0.489	-0.0548	0.2731	VUS	VUS
NM_003924.4:c.785G>T	NP_003915.2:p.Gly262Val	---	30672101, 33958749	467746	6.71e-06	19.45	0.27	-0.1225	0.2087	Benign
NM_003924.4:c.787C>G	NP_003915.2:p.Leu263Val	---	---	1995007	0	14.88	0.198	-0.2596	0.0677	VUS	Likely Benign
NM_003924.4:c.788T>C	NP_003915.2:p.Leu263Pro	---	---	1020072	0	19.9	0.417	-0.2105	0.079	VUS	Likely Benign
NM_003924.4:c.790G>T	NP_003915.2:p.Ala264Ser	---	---	467747	4.85e-06	14.64	0.207	-0.2709	0.0814	Benign
NM_003924.4:c.791C>G	NP_003915.2:p.Ala264Gly	---	---	827332	7.4e-07	15.1	0.214	-0.2988	0.0555	VUS	Likely Benign
NM_003924.4:c.793G>A	NP_003915.2:p.Ala265Thr	---	---	664519	1.67e-05	17.61	0.25	-0.2272	0.1222	Benign
NM_003924.4:c.794C>G	NP_003915.2:p.Ala265Gly	---	---	2131964	absent	23.1	0.194	-0.2567	0.064	VUS	Likely Benign
NM_003924.4:c.794C>A	NP_003915.2:p.Ala265Glu	---	---	---	1.15e-05	24.3	0.443	-0.11484	0.2438	Benign
NM_003924.4:c.796G>A	NP_003915.2:p.Ala266Thr	---	---	2448120	8.5e-07	17.8	0.259	-0.2023	0.1074	VUS	Likely Benign
NM_003924.4:c.796G>T	NP_003915.2:p.Ala266Ser	---	---	467748	0.000234	18.05	0.201	-0.2358	0.0835	Benign
NM_003924.4:c.797C>T	NP_003915.2:p.Ala266Val	---	---	581301	0	23.1	0.346	-0.1524	0.1565	VUS	Likely Benign
NM_003924.4:c.799G>T	NP_003915.2:p.Gly267Trp	---	---	---	0	25.2	0.444	-0.0889	0.5551	VUS	Likely Benign
NM_003924.4:c.800G>C	NP_003915.2:p.Gly267Ala	---	---	1761637	2.3e-07	18.39	0.281	-0.1899	0.0794	VUS	Likely Benign
NM_003924.4:c.800G>A	NP_003915.2:p.Gly267Glu	---	---	---	0	21.1	0.414	-0.09872	0.2545	VUS	Likely Benign
NM_003924.4:c.802G>A	NP_003915.2:p.Gly268Ser	---	---	1016897	2.3e-07	17.86	0.389	-0.0875	0.1047	VUS	Likely Benign
NM_003924.4:c.802G>T	NP_003915.2:p.Gly268Cys	---	---	---	0	22.7	0.541	-0.0136	0.2247	VUS	VUS
NM_003924.4:c.806C>T	NP_003915.2:p.Pro269Leu	---	---	535778	1.29e-06	17.14	0.237	-0.2178	0.182	Benign
NM_003924.4:c.808G>C	NP_003915.2:p.Gly270Arg	---	---	535772	absent	23	0.355	-0.0986	0.4845	VUS	Likely Benign
NM_003924.4:c.812A>C	NP_003915.2:p.Gln271Pro	---	---	665766	absent	23.5	0.383	-0.1266	0.0655	VUS	Likely Benign
NM_003924.4:c.814G>A	NP_003915.2:p.Gly272Ser	---	---	467750	2.9e-07	22.7	0.366	-0.0914	0.1183	VUS	Likely Benign
NM_003924.4:c.814G>C	NP_003915.2:p.Gly272Arg	---	---	---	2.9e-07	23	0.632	0.045517	0.6632	VUS	VUS
NM_003924.4:c.815G>A	NP_003915.2:p.Gly272Asp	---	---	1376427	0	23.3	0.595	0.06644	0.3707	VUS	VUS
NM_003924.4:c.815G>T	NP_003915.2:p.Gly272Val	---	---	665555	1.94e-05	22	0.608	0.08705	0.1911	Benign
NM_003924.4:c.820G>C	NP_003915.2:p.Ala274Pro	---	---	2051346	absent	23.5	0.473	-0.1007	0.1616	VUS	Likely Benign
NM_003924.4:c.821C>T	NP_003915.2:p.Ala274Val	---	---	2621310	0	21.7	0.305	-0.15003	0.1616	VUS	Likely Benign
NM_003924.4:c.821C>A	NP_003915.2:p.Ala274Asp	---	---	---	0	24.9	0.559	-0.02575	0.3883	VUS	VUS
NM_003924.4:c.823C>G	NP_003915.2:p.Pro275Ala	---	---	1762577	absent	21.3	0.172	-0.3419	0.0496	VUS	Likely Benign
NM_003924.4:c.824C>G	NP_003915.2:p.Pro275Arg	---	---	---	0	22.8	0.269	-0.2249	0.2377	VUS	Likely Benign
NM_003924.4:c.826G>A	NP_003915.2:p.Gly276Ser	---	---	135035	2.09e-05	20.6	0.343	-0.2251	0.0982	Benign
NM_003924.4:c.826G>T	NP_003915.2:p.Gly276Cys	---	---	---	0	23.3	0.239	-0.23131	0.2123	VUS	Likely Benign
NM_003924.4:c.827G>C	NP_003915.2:p.Gly276Ala	---	---	---	0	14.82	0.273	-0.41172	0.0771	VUS	Likely Benign
NM_003924.4:c.829C>A	NP_003915.2:p.Pro277Thr	---	34298581	1172785	absent	23.2	0.412	0.08138	0.111	VUS	VUS
NM_003924.4:c.830C>T	NP_003915.2:p.Pro277Leu	---	---	939675	absent	23.3	0.474	-0.0939	0.2395	VUS	Likely Benign
NM_003924.4:c.830C>A	NP_003915.2:p.Pro277His	---	---	1998814	absent	23	0.331	-0.0778	0.2376	VUS	Likely Benign
NM_003924.4:c.830C>G	NP_003915.2:p.Pro277Arg	---	---	3223602	0	22.1	0.489	-0.07542	0.2651	VUS	Likely Benign
NM_003924.4:c.832G>A	NP_003915.2:p.Gly278Ser	---	---	239596	0.002275	19.9	0.354	-0.1339	0.1074	Benign
NM_003924.4:c.835C>A	NP_003915.2:p.Pro279Thr	---	---	1027349	absent	20.4	0.224	-0.3588	0.057	VUS	Likely Benign
NM_003924.4:c.836C>T	NP_003915.2:p.Pro279Leu	---	---	855775	4.5e-06	23.3	0.295	-0.2628	0.2571	Benign
NM_003924.4:c.838A>G	NP_003915.2:p.Ile280Val	---	---	840364	2.89e-05	22.6	0.26	-0.2789	0.1317	Benign
NM_003924.4:c.841A>C	NP_003915.2:p.Thr281Pro	---	---	941384	absent	25	0.395	-0.1105	0.1007	VUS	Likely Benign
NM_003924.4:c.842C>T	NP_003915.2:p.Thr281Ile	---	---	2448119	absent	25	0.403	-0.1001	0.5248	VUS	Likely Benign
NM_003924.4:c.844T>C	NP_003915.2:p.Ser282Pro	---	---	---	0	23.7	0.353	-0.1045	0.3016	VUS	Likely Benign
NM_003924.4:c.845C>G	NP_003915.2:p.Ser282Cys	---	---	822462	0	23.7	0.465	-0.0803	0.3623	VUS	Likely Benign
NM_003924.4:c.847A>C	NP_003915.2:p.Ile283Leu	---	---	2132443	absent	23.2	0.294	-0.1238	0.2346	VUS	Likely Benign
NM_003924.4:c.848T>A	NP_003915.2:p.Ile283Asn	---	---	1450727	2.8e-07	25.6	0.488	-0.0438	0.7745	VUS	VUS
NM_003924.4:c.848T>C	NP_003915.2:p.Ile283Thr	---	---	2997666	0	23.5	0.436	-0.06167	0.8998	VUS	VUS
NM_003924.4:c.850C>A	NP_003915.2:p.Pro284Thr	---	---	1463309	absent	25	0.446	-0.1491	0.4827	VUS	Likely Benign
NM_003924.4:c.850C>G	NP_003915.2:p.Pro284Ala	---	---	1389561	6.8e-07	24.4	0.385	-0.1542	0.377	VUS	Likely Benign
NM_003924.4:c.850C>T	NP_003915.2:p.Pro284Ser	---	---	---	0	25.4	0.427	-0.15339	0.4348	VUS	Likely Benign
NM_003924.4:c.851C>G	NP_003915.2:p.Pro284Arg	---	---	535774	5.02e-06	25.5	0.41	-0.1314	0.7324	Benign
NM_003924.4:c.853G>A	NP_003915.2:p.Asp285Asn	---	---	---	0	23.9	0.309	-0.3332	0.5855	VUS	Likely Benign
NM_003924.4:c.853G>C	NP_003915.2:p.Asp285His	---	---	---	0	25.5	0.474	-0.0919	0.8736	VUS	Likely Benign
NM_003924.4:c.854A>C	NP_003915.2:p.Asp285Ala	---	---	1037073	absent	23.8	0.385	-0.1194	0.6677	VUS	Likely Benign
NM_003924.4:c.859C>T	NP_003915.2:p.Leu287Phe	---	---	1763973	0	25.3	0.362	-0.1143	0.2847	VUS	Likely Benign
NM_003924.4:c.860T>C	NP_003915.2:p.Leu287Pro	---	---	---	3.67e-06	26.8	0.508	0.2951	0.4114	Benign
NM_003924.4:c.860T>G	NP_003915.2:p.Leu287Arg	---	---	1764039	0	26.5	0.519	0.2119	0.6663	VUS	VUS
NM_003924.4:c.862G>A	NP_003915.2:p.Gly288Arg	---	---	2837400	3.67e-06	25.6	0.508	0.099516	0.9131	Benign
NM_003924.4:c.863G>C	NP_003915.2:p.Gly288Ala	---	---	3223603	0	22.9	0.419	-0.11477	0.316	VUS	Likely Benign
NM_003924.4:c.863G>A	NP_003915.2:p.Gly288Glu	---	---	---	3.67e-06	25	0.499	0.06943	0.8676	Benign
NM_003924.4:c.865G>A	NP_003915.2:p.Gly289Ser	---	---	576023	2.4e-05	25.5	0.556	0.02259	0.5839	Benign
NM_003924.4:c.865G>T	NP_003915.2:p.Gly289Cys	---	---	---	0	26.1	0.727	0.300216	0.8361	VUS	VUS
NM_003924.4:c.866G>T	NP_003915.2:p.Gly289Val	---	---	2448127	absent	25.1	0.721	0.3263	0.8106	VUS	VUS
NM_003924.4:c.866G>A	NP_003915.2:p.Gly289Asp	---	---	1474885	absent	25.3	0.659	0.2186	0.9645	VUS	VUS
NM_003924.4:c.868C>G	NP_003915.2:p.Pro290Ala	---	---	1443883	0	22.6	0.303	-0.1449	0.8107	VUS	Likely Benign
NM_003924.4:c.872T>A	NP_003915.2:p.Phe291Tyr	---	---	2134951	absent	23.5	0.39	-0.0976	0.7384	VUS	Likely Benign
NM_003924.4:c.875C>T	NP_003915.2:p.Ala292Val	---	---	1469328	absent	26.2	0.54	-0.0456	0.7828	VUS	VUS
NM_003924.4:c.880G>C	NP_003915.2:p.Val294Leu	---	---	1348263	absent	24.8	0.424	-0.0652	0.8204	VUS	VUS
NM_003924.4:c.880G>A	NP_003915.2:p.Val294Ile	---	---	3240116	2.8e-07	24.5	0.414	-0.16297	0.434	VUS	Likely Benign
NM_003924.4:c.881T>A	NP_003915.2:p.Val294Asp	---	---	2434703	absent	27	0.728	0.1677	0.9885	VUS	VUS
NM_003924.4:c.886T>C	NP_003915.2:p.Ser296Pro	---	---	---	2.8e-07	26.7	0.624	0.107949	0.8068	VUS	VUS
NM_003924.4:c.887C>G	NP_003915.2:p.Ser296Cys	---	---	---	0	26.9	0.697	0.174692	0.7197	VUS	VUS
NM_003924.4:c.890C>T	NP_003915.2:p.Ser297Leu	---	---	1498995	absent	27.1	0.704	0.03554	0.8392	VUS	VUS
NM_003924.4:NM_003924.4:c.896A>G	NP_003915.2:p.Gln299Arg	---	---	2740838	0	23.6	0.401	-0.11363	0.415	VUS	Likely Benign
NM_003924.4:c.902C>A	NP_003915.2:p.Pro301His	---	---	---	0	26	0.403	-0.1493	0.2078	VUS	Likely Benign
NM_003924.4:c.904A>T	NP_003915.2:p.Asn302Tyr	---	---	651541	6.8e-07	26	0.631	-0.0748	0.3409	VUS	Likely Benign
NM_003924.4:c.905A>G	NP_003915.2:p.Asn302Ser	---	---	535771	5.96e-05	22.9	0.314	-0.2324	0.0508	Benign
NM_003924.4:c.905A>C	NP_003915.2:p.Asn302Thr	---	35486589	822948	7.31e-05	22.5	0.376	-0.1792	0.0871	Benign
NM_003924.4:c.906C>G	NP_003915.2:p.Asn302Lys	---	---	1014797	absent	25	0.454	-0.193415	0.4303	VUS	Likely Benign
NM_003924.4:c.907G>C	NP_003915.2:p.Gly303Arg	---	---	486038	1.83e-06	25.5	0.478	-0.181	0.6627	Benign
NM_003924.4:c.907G>A	NP_003915.2:p.Gly303Ser	---	---	1765704	5e-07	22.4	0.314	-0.3152	0.0894	VUS	Likely Benign
NM_003924.4:c.911C>A	NP_003915.2:p.Ala304Asp	---	---	1395142	absent	23.7	0.346	-0.1614	0.3717	VUS	Likely Benign
NM_003924.4:c.916G>T	NP_003915.2:p.Ala306Ser	---	---	---	0	23.2	0.333	-0.2167	0.0726	VUS	Likely Benign
NM_003924.4:c.917C>A	NP_003915.2:p.Ala306Asp	---	---	535777	1.83e-06	27.1	0.548	-0.0257	0.4191	Benign
NM_003924.4:c.919G>A	NP_003915.2:p.Ala307Thr	---	---	1365793	2.8e-07	16.22	0.207	-0.4469	0.0589	VUS	Likely Benign
NM_003924.4:c.919G>T	NP_003915.2:p.Ala307Ser	---	---	1046870	absent	16.04	0.154	-0.3989	0.0553	VUS	Likely Benign
NM_003924.4:c.920C>G	NP_003915.2:p.Ala307Gly	---	---	---	0	22.1	0.247	-0.3075	0.0698	VUS	Likely Benign
NM_003924.4:c.925G>A	NP_003915.2:p.Val309Met	---	---	859176	absent	25	0.421	-0.0863	0.4108	VUS	Likely Benign
NM_003924.4:c.925G>C	NP_003915.2:p.Val309Leu	---	---	665439	0	23	0.382	-0.1191	0.2334	VUS	Likely Benign
NM_003924.4:c.926T>C	NP_003915.2:p.Val309Ala	---	---	2561573	0	25.8	0.529	-0.07069	0.2753	VUS	Likely Benign
NM_003924.4:c.929A>G	NP_003915.2:p.Lys310Arg	---	---	467752	1.57e-05	26.3	0.476	-0.1364	0.1149	Benign
NM_003924.4:c.932G>A	NP_003915.2:p.Ser311Asn	---	---	649568	0.000391	23	0.328	-0.3753	0.1703	Benign
NM_003924.4:c.934A>G	NP_003915.2:p.Ser312Gly	---	---	1384636	2.8e-07	23.6	0.404	-0.2386	0.0624	VUS	Likely Benign
NM_003924.4:c.937A>G	NP_003915.2:p.Met313Val	---	---	575827	absent	22.9	0.371	-0.1525	0.0851	VUS	Likely Benign
NM_003924.4:c.938T>A	NP_003915.2:p.Met313Lys	---	---	1766773	absent	23.9	0.598	0.001586	0.5794	VUS	VUS
NM_003924.4:c.940T>C	NP_003915.2:p.Phe314Leu	---	---	849307	absent	26.7	0.531	-0.0877	0.9113	VUS	Likely Benign
NM_003924.4:c.940T>G	NP_003915.2:p.Phe314Val	---	---	1715384	absent	26.2	0.727	-0.0467	0.5436	VUS	VUS
In Silico Prediction Strength Level Key
Benign_VeryStrong
Benign_Strong	Pathogenic_Strong
Benign_Moderate	Pathogenic_Moderate
Benign_Supporting	Pathogenic_Supporting
